# Supplementary material for: Bibliometric Analysis and Visualization Mapping of Anthrax Vaccine Publications from 1991 through 2021
Source: Vaccines (Basel). 2022 Jun 23;10(7):1007. doi: 10.3390/vaccines10071007 (PMC9316950; doi:10.3390/vaccines10071007)
Supplement: Supplementary file 1 [file vaccines-10-01007-s001.zip]

Archive with 1 entries (1 files):
- vaccines-1710653-supplementary.pdf
